# Supplementary material for: Bridging priorities: Stakeholder preferences, networks, and barriers in road-stream crossing management
Source: PLoS One. 2026 Jan 5;21(1):e0339740. doi: 10.1371/journal.pone.0339740 (PMC12768365; doi:10.1371/journal.pone.0339740)
Supplement: S2 File — This file contains the anonymized dataset used for the analysis in CSV format. (CSV) [file pone.0339740.s002.csv]

Which of the following best describes your organization type?	Please specify your organization type.	Wildlife Conservation and Restoration Click here to see the description This goal focuses on the compatibility of fish and wildlife to pass through a stream crossing structure as well as the greatest opportunities to restore habitat connectivity within a riverine system.	Road Criticality Click here to see the description This goal focuses on the community importance of the road segment and stream crossing structure to the functional operation of the transportation system.	Environmental Quality Click here to see the description This goal focuses on the existing water quality of the stream segment and whether the stream crossing structure negatively impacts water quality.	Flood Vulnerability Click here to see the description This goal evaluates the compatibility of the stream crossing structure to accommodate the natural shape of the river and transport flood flows, as well as other evidence of flood risk.	Economic Impact Click here to see the description The long- and short-term financial considerations of stream crossing replacement.	Structural Risk Click here to see the description The condition of the stream crossing structure and other structural integrity factors that affect stream crossing risk and magnitude of impact.	Community Support and Readiness Click here to see the description How well a community is prepared for and supportive of stream crossing management.	Environmental Justice Click here to see the description This goal ensures equitable distribution of resources and benefits among communities (distributional equity), and fosters inclusive, fair decision-making procedures (procedural equity).	Do you have any recommendations for the overarching goals, or any additional goals to suggest? Please provide details below.	Aquatic organism passage (AOP) Click here to see the description The ability if the stream crossing to allow for aquatic organism passage (AOP) (i.e. passability). AOP is used to identify crossings that may be barriers to aquatic organisms and prohibit their movement through the stream.	Watershed AOP Click here to see the description Considers the upstream and downstream organism movement blockages of a stream crossing. Upstream and downstream blockages determine whether managing the current stream crossing can be effective for restoring sea-run fish species. It views stream crossing management from a whole watershed scale.	Terrestrial organism passage Click here to see the description The ability if the stream crossing to allow for terrestrial organisms (e.g., mammals, reptiles, etc.) to pass.	Habitat quantity Click here to see the description The amount of upstream and downstream reconnected habitat when a stream crossing is replaced. Calculated from the replaced stream crossing to known natural or man-made barriers upstream and downstream.	Habitat quality Click here to see the description The condition and ecological suitability of a stream environment, determined by factors such as water quality, stream flow, and the life cycle of aquatic organisms.	Downstream and upstream blockage rate Click here to see the description The downstream and upstream blockage rate is calculated based on the lowest aquatic organism passability of downstream and upstream barriers.	Number of barriers Click here to see the description Number of upstream and/or downstream barriers.	Conservation status Click here to see the description Conservation status of lands within the upstream watershed, and up- and downstream buffer. It estimates the degree to which watershed and sub-watershed buffers were conserved as a way to estimate the potential for habitat to change over time.	Wetland connectivity Click here to see the description The degree of wetland re-connection gained.	Stream order Click here to see the description A positive whole number used in geomorphology and hydrology to indicate the level of branching in a river system.	Risk of wildlife collision Click here to see the description Risk of Wildlife-vehicle collisions within a certain distance from the stream crossing.	Special species presence and population Click here to see the description Whether a special species is present in the stream and its population (e.g., endangered or not), e.g., eastern brook trout.	Species diversity Click here to see the description The number of species present in the stream/watershed.	Do you have any recommendations for the criteria associated with Wildlife Conservation and Restoration, or any additional criteria to suggest? Please provide details below.	Annual average daily traffic (AADT) Click here to see the description Average daily traffic on a roadway link for all days of the week during a period of one year, expressed in VPD (vehicles per day).	Road tier Click here to see the description Tier 1 – Interstates, Turnpikes, and Divided Highways; Tier 2 – Statewide Corridors; Tier 3 – Regional Transportation Corridors; Tier 4 – Local Connectors; Tier 5 – Local Roads; Tier 6 – Off Network	Detour length Click here to see the description The total additional travel a through-bound vehicle would experience if a stream crossing fails.	Location of important services Click here to see the description Stream crossing’s distance to the location of important services, such as hospitals, fire departments, police, etc.	Public safety routes Click here to see the description Whether the stream crossing is on the routes of emergency evacuation or buses/school buses.	Single road into a community Click here to see the description Whether the stream crossing is on a single road going in and out of the community.	Do you have any recommendations for the criteria associated with Road Criticality, or any additional criteria to suggest? Please provide details below.	Geomorphic compatibility (GC) Click here to see the description The Geomorphic Compatibility (GC) score evaluates how well the stream crossing structure fits within the natural shape and form of the stream and whether it alters water and sediment transport. This is completed to predict the long-term compatibility of a stream crossing with river channel form. The GC score is derived from a model t…	Continuity of sediment, carbon, nutrients, large wood, and other transport constituent Click here to see the description Uninterrupted and stable transport and distribution of these elements through a riverine system, contributing to habitat formation, nutrient cycling, carbon sequestration, and overall ecosystem functioning and resilience.	Erosion Click here to see the description The removal of sediment from around or beneath a stream crossing, as well as upstream or downstream due to the flow of water.	Water use Click here to see the description Whether the water is used as a source for public drinking water supply or used for recharging groundwater aquifers.	Water quality impairment Click here to see the description Indicates if the stream crossing is on an impaired water body.	Entrenchment ratio Click here to see the description Calculated as the flood-prone width divided by the bankfull width. Entrenchment ratio is the vertical containment of a river as seen by the relationship between the channel (within the bankfull width) and the surrounding floodplain (within the flood prone width). The lower the ratio, the more entrenched a channel is.	Do you have any recommendations for the criteria associated with Environmental Quality, or any additional criteria to suggest? Please provide details below.	Structural condition Click here to see the description The physical state of a stream crossing encompasses its material integrity, overall stability, and ability to safely convey stream flows without compromising its structure or the infrastructure it supports.	Age of the stream crossing Click here to see the description Age of the stream crossing	Material Click here to see the description Material of the stream crossing structure.	Size and depth Click here to see the description Attributes of a stream crossing (depth of cover and cross-sectional area) that may influence the magnitude of a stream crossing replacement project as well as the impact of failure to public safety.	Stream fit Click here to see the description How well the stream crossing structure fits within the natural shape and form of the stream channel (percent bankfull width) and whether flow (hydraulic capacity) could negatively impact the structure, itself.	Do you have any recommendations for the criteria associated with Structural Risk, or any additional criteria to suggest? Please provide details below.	Long term economic benefits Click here to see the description Long term economic benefits to the local communities reflected through reduced flooding risk, better environmental quality, higher property value, better tourism routes, etc.	Capital cost Click here to see the description The capital cost refers to the estimated total expense incurred in acquiring, constructing, or upgrading a stream crossing.	O&M cost Click here to see the description The O&M cost refers to the annual recurring cost for operating and maintaining the stream crossing.	Repaving schedule Click here to see the description Indicates if the stream crossing on a road scheduled to be repaved in the future, such as the next 5, 10, 15 years.	Funding availability and accessibility Click here to see the description The ease and availability of financial resources or capital for individuals, organizations, or projects. It encompasses the extent to which funding options and opportunities are accessible, inclusive, and readily obtainable by diverse individuals or groups.
State agency		Moderately important	Extremely important	Very important	Extremely important	Very important	Extremely important	Moderately important			Very important	Moderately important	Moderately important	Moderately important	Moderately important	Very important	Moderately important	Moderately important	Moderately important	Very important	Moderately important	Slightly important	Slightly important		Moderately important	Very important	Moderately important	Very important	Very important	Moderately important		Moderately important	Moderately important	Moderately important					Extremely important	Slightly important	Slightly important	Very important	Moderately important		Slightly important	Very important	Moderately important	Extremely important	Very important
Consulting		Moderately important	Extremely important	Moderately important	Extremely important	Very important	Extremely important	Very important	Slightly important		Very important	Not at all important	Moderately important	Slightly important	Slightly important	Slightly important	Moderately important	Moderately important	Moderately important	Moderately important	Slightly important	Moderately important	Slightly important		Moderately important	Moderately important	Very important	Extremely important	Very important	Extremely important		Very important	Moderately important	Very important	Slightly important	Slightly important	Very important		Extremely important	Very important	Very important	Very important	Very important		Slightly important	Extremely important	Very important	Slightly important	Extremely important
Consulting		Extremely important	Very important	Extremely important	Extremely important	Very important	Very important	Extremely important	Very important
Non-profit organization		Extremely important	Moderately important	Extremely important	Extremely important	Moderately important	Moderately important	Very important	Extremely important		Extremely important	Moderately important	Very important	Very important	Extremely important	Slightly important	Moderately important	Very important	Very important	Slightly important	Extremely important	Extremely important	Extremely important		Very important	Very important	Very important	Very important	Very important	Extremely important		Extremely important	Extremely important	Extremely important	Extremely important	Very important	Extremely important		Moderately important	Moderately important	Moderately important	Moderately important	Extremely important		Moderately important	Moderately important	Moderately important	Moderately important	Extremely important
Other	Regional Planning Commission	Moderately important	Extremely important	Very important	Extremely important	Very important	Extremely important	Moderately important	Not at all important
Other	Regional Planning Commission	Moderately important	Extremely important	Moderately important	Extremely important	Very important	Extremely important	Moderately important	Moderately important		Moderately important	Moderately important	Moderately important	Moderately important	Moderately important			Moderately important	Moderately important		Moderately important	Moderately important	Moderately important		Extremely important	Very important	Extremely important	Extremely important	Extremely important	Extremely important		Extremely important	Slightly important	Slightly important	Very important	Slightly important			Extremely important	Moderately important	Moderately important	Very important	Very important		Moderately important	Moderately important	Moderately important	Slightly important	Very important
State agency		Very important	Moderately important	Very important	Extremely important	Very important	Moderately important	Very important	Moderately important		Very important	Moderately important	Slightly important	Moderately important	Moderately important	Slightly important	Slightly important	Moderately important	Very important	Moderately important	Not at all important	Not at all important	Not at all important		Slightly important	Not at all important	Not at all important	Slightly important	Not at all important	Slightly important		Extremely important	Very important	Extremely important	Slightly important	Slightly important	Very important		Moderately important	Moderately important	Moderately important	Very important	Extremely important		Very important	Moderately important	Moderately important	Not at all important	Very important
Consulting		Extremely important	Moderately important	Slightly important	Extremely important	Moderately important	Extremely important	Moderately important	Slightly important		Extremely important	Not at all important	Very important	Moderately important	Very important	Not at all important	Slightly important	Slightly important	Extremely important	Extremely important	Not at all important	Extremely important	Slightly important		Very important	Very important	Extremely important	Very important	Moderately important	Very important		Extremely important	Very important	Extremely important	Very important	Extremely important	Extremely important		Extremely important	Extremely important	Moderately important	Very important	Very important		Extremely important	Extremely important	Moderately important	Not at all important	Extremely important
Municipality		Moderately important	Very important	Moderately important	Very important	Very important	Extremely important	Moderately important	Moderately important		Slightly important	Slightly important	Slightly important	Slightly important	Slightly important	Very important	Very important		Slightly important	Moderately important					Very important	Very important	Slightly important	Very important	Very important	Very important				Extremely important	Very important	Very important			Very important		Moderately important	Very important			Extremely important	Extremely important	Moderately important	Not at all important	Extremely important
Municipality		Extremely important	Very important	Very important	Extremely important	Very important	Very important	Very important	Moderately important		Very important	Very important	Extremely important	Very important	Very important		Moderately important	Not related to the goal	Moderately important		Very important	Very important	Very important		Very important	Very important	Very important	Very important	Very important	Extremely important				Moderately important	Extremely important	Moderately important			Extremely important	Very important	Moderately important	Very important	Very important		Extremely important	Very important	Very important	Very important	Very important
Municipality		Extremely important	Extremely important	Extremely important	Extremely important	Extremely important	Extremely important	Very important	Very important		Very important	Very important	Very important	Very important	Very important	Very important		Very important	Very important	Very important	Very important				Very important	Very important	Very important	Very important	Very important	Very important		Very important	Very important	Very important	Very important	Very important	Very important		Very important	Very important	Very important	Very important	Very important		Very important	Very important	Very important	Very important	Very important
State agency		Extremely important	Moderately important	Extremely important	Extremely important	Moderately important	Very important	Moderately important	Very important		Extremely important	Extremely important	Extremely important	Extremely important	Extremely important	Very important	Very important	Very important	Extremely important	Slightly important	Very important	Extremely important	Slightly important		Moderately important	Slightly important	Moderately important	Very important	Extremely important	Very important		Extremely important	Extremely important	Extremely important	Very important	Moderately important	Extremely important		Very important	Moderately important	Very important	Extremely important	Extremely important		Extremely important	Moderately important	Slightly important	Slightly important	Slightly important
Non-profit organization		Extremely important	Moderately important	Extremely important	Extremely important	Extremely important	Extremely important	Extremely important	Extremely important		Extremely important	Extremely important	Extremely important	Extremely important	Extremely important			Extremely important	Extremely important	Moderately important	Extremely important	Extremely important	Very important									Extremely important	Moderately important	Extremely important	Extremely important	Very important			Extremely important	Moderately important	Moderately important	Very important	Extremely important		Extremely important	Extremely important	Extremely important		Extremely important
Municipality		Very important	Extremely important	Extremely important	Extremely important	Moderately important	Extremely important	Moderately important	Moderately important		Very important	Very important	Very important	Moderately important	Moderately important	Very important	Very important	Very important	Very important	Very important	Moderately important	Very important	Very important		Extremely important	Extremely important	Extremely important	Extremely important	Extremely important	Extremely important		Very important	Very important	Very important	Very important	Very important	Very important		Extremely important	Extremely important	Extremely important	Extremely important	Extremely important		Extremely important	Very important	Very important	Very important	Very important
Municipality		Moderately important	Extremely important	Slightly important	Extremely important	Moderately important	Extremely important	Slightly important	Moderately important		Moderately important	Slightly important	Slightly important	Slightly important	Moderately important	Slightly important	Slightly important	Slightly important	Slightly important	Slightly important	Slightly important	Moderately important	Moderately important		Moderately important	Slightly important	Moderately important	Slightly important	Moderately important	Moderately important		Very important	Slightly important	Extremely important	Moderately important	Moderately important			Extremely important	Slightly important	Moderately important	Very important	Moderately important		Extremely important	Very important	Slightly important	Moderately important	Extremely important
State agency		Very important	Extremely important	Very important	Extremely important	Very important	Extremely important		Moderately important	Cultural significance. Is the existing structure of state or local cultural significance and may warrent consideration in the design.	Very important	Extremely important	Moderately important	Very important	Very important	Very important	Very important	Moderately important	Very important	Extremely important	Moderately important	Very important	Very important		Extremely important	Very important	Extremely important	Extremely important	Extremely important	Extremely important		Very important	Moderately important	Extremely important	Moderately important	Moderately important	Very important		Extremely important	Moderately important		Extremely important	Very important		Very important	Extremely important	Extremely important	Moderately important	Very important
State agency		Slightly important	Extremely important	Slightly important	Extremely important	Very important	Extremely important	Extremely important	Very important	Impacts to cultural resources such as historic bridges, culverts, channels, and archaeological sites e.g., Post Contact sites as mills and Pre-Contact sites	Not related to the goal	Not related to the goal	Not related to the goal	Not related to the goal	Not related to the goal	Not related to the goal	Not related to the goal	Not related to the goal	Not related to the goal	Not related to the goal	Not related to the goal	Not related to the goal	Not related to the goal		Moderately important	Moderately important	Moderately important	Very important	Very important	Extremely important					Not related to the goal	Not related to the goal	Not related to the goal		Extremely important	Extremely important	Very important	Moderately important	Slightly important		Very important	Moderately important	Slightly important	Not related to the goal	Slightly important
Municipality		Extremely important	Not at all important	Extremely important	Extremely important	Not at all important	Not at all important	Extremely important	Extremely important	While it is not the Conservation Commission’s role to worry about economic or human safety impacts, we recognize that we serve a community of road users and that these considerations have high weight with the boards we advise, much higher weight than environmental benefits.	Extremely important	Slightly important	Extremely important	Extremely important	Extremely important	Slightly important	Slightly important	Extremely important	Extremely important	Slightly important	Extremely important	Extremely important	Moderately important	Microhabitats are important for wildlife conservation in aquatic environments - in some locals, short passages without barriers may be more critical for wildlife survival than long, barrier free passages	Not at all important	Not at all important	Not at all important	Not at all important	Not at all important	Not at all important		Extremely important	Extremely important	Extremely important	Extremely important	Extremely important	Extremely important	No mention of wildlife passage so so assume this will come later in the survey?	Not at all important	Not at all important	Not at all important	Extremely important	Extremely important		Not at all important	Not at all important	Not at all important	Not at all important	Not at all important
State agency		Extremely important	Slightly important	Extremely important	Extremely important	Slightly important	Slightly important	Slightly important	Slightly important		Extremely important	Extremely important	Extremely important	Extremely important	Extremely important	Extremely important	Extremely important	Extremely important	Extremely important	Extremely important	Extremely important	Extremely important	Extremely important		Slightly important	Slightly important	Slightly important	Slightly important	Slightly important	Slightly important		Extremely important	Extremely important	Extremely important	Extremely important	Extremely important	Extremely important		Slightly important	Slightly important	Slightly important	Extremely important	Extremely important		Slightly important	Extremely important	Extremely important	Not at all important	Extremely important
Other	Local Conservation Commission	Very important	Very important	Very important	Extremely important	Moderately important	Extremely important	Moderately important	Moderately important		Very important	Very important	Very important	Very important	Very important	Very important	Very important	Very important	Very important	Very important	Very important	Very important	Very important		Very important	Very important	Moderately important	Moderately important	Very important	Very important		Very important	Very important	Very important	Moderately important	Very important	Moderately important		Very important	Moderately important	Moderately important	Very important	Moderately important		Moderately important	Moderately important	Moderately important	Slightly important	Extremely important
State agency		Moderately important	Very important	Very important	Extremely important	Moderately important	Extremely important	Very important	Moderately important		Moderately important	Not related to the goal	Very important	Very important	Very important	Very important	Very important	Moderately important	Extremely important	Extremely important	Very important	Extremely important	Moderately important		Extremely important	Extremely important	Extremely important	Extremely important	Extremely important	Extremely important		Extremely important	Extremely important	Extremely important	Very important	Extremely important	Extremely important		Very important	Extremely important	Very important	Extremely important	Very important		Very important	Very important	Very important	Very important	Extremely important
Consulting		Extremely important	Very important	Very important	Extremely important	Very important	Very important	Very important	Very important	The possibility of release of sediments from upstream should be addressed to prevent filling in of downstream water bodies.	Very important	Extremely important	Extremely important	Extremely important	Very important	Very important	Very important	Very important	Extremely important	Very important	Extremely important	Extremely important	Very important		Moderately important	Moderately important	Moderately important	Moderately important	Moderately important	Moderately important		Very important	Very important	Very important	Extremely important	Moderately important	Very important		Moderately important	Moderately important	Moderately important	Moderately important	Moderately important		Very important	Very important	Very important	Very important	Very important
Municipality		Extremely important	Extremely important	Extremely important	Very important	Moderately important	Extremely important	Moderately important	Moderately important		Extremely important	Very important	Extremely important	Very important	Extremely important	Very important	Very important	Very important	Extremely important	Very important	Moderately important	Extremely important	Extremely important		Extremely important	Very important	Very important	Extremely important	Extremely important	Moderately important		Extremely important	Very important	Extremely important	Extremely important	Extremely important	Very important		Extremely important	Moderately important	Very important	Extremely important	Very important		Very important	Very important	Extremely important	Moderately important	Very important
Consulting		Extremely important	Moderately important	Very important	Extremely important	Very important	Moderately important	Moderately important	Moderately important	Funding availability	Extremely important	Very important	Moderately important	Moderately important	Moderately important	Very important	Very important	Moderately important	Moderately important	Moderately important	Slightly important	Very important	Moderately important		Moderately important	Moderately important	Moderately important	Moderately important	Moderately important	Very important		Extremely important	Very important	Very important	Slightly important	Slightly important	Very important		Moderately important	Moderately important	Moderately important	Moderately important	Very important		Very important	Very important	Slightly important	Slightly important	Extremely important
Consulting		Extremely important	Extremely important	Extremely important	Extremely important	Very important	Extremely important	Moderately important	Moderately important		Extremely important	Extremely important	Extremely important	Very important	Very important	Very important	Very important	Very important	Very important	Very important	Very important	Very important	Very important		Very important	Very important	Very important	Extremely important	Extremely important	Extremely important		Extremely important	Extremely important	Extremely important	Moderately important	Moderately important	Very important		Extremely important	Moderately important	Moderately important	Moderately important	Very important		Very important	Very important	Moderately important	Moderately important	Very important
State agency		Extremely important	Slightly important	Very important	Slightly important		Not at all important	Moderately important	Slightly important		Moderately important	Moderately important	Extremely important	Very important	Very important		Slightly important	Very important	Very important	Not related to the goal	Very important	Extremely important	Moderately important		Slightly important	Not related to the goal	Slightly important	Slightly important	Slightly important	Slightly important		Moderately important	Moderately important	Slightly important	Slightly important	Moderately important	Not related to the goal		Slightly important	Slightly important	Not related to the goal	Moderately important	Very important		Not related to the goal	Not related to the goal	Not related to the goal	Not related to the goal	Extremely important
Municipality		Moderately important	Extremely important	Extremely important	Very important	Very important	Extremely important	Slightly important	Not at all important		Slightly important	Slightly important	Very important	Moderately important	Moderately important	Not at all important	Not at all important	Moderately important	Slightly important	Moderately important	Extremely important	Moderately important	Not at all important		Extremely important	Extremely important	Very important	Very important	Very important	Extremely important		Moderately important	Moderately important	Moderately important	Not related to the goal	Not related to the goal	Very important		Extremely important	Not at all important	Not at all important	Moderately important	Moderately important		Very important	Very important	Slightly important	Not at all important	Very important
State agency		Very important	Extremely important	Very important	Very important	Moderately important	Extremely important	Moderately important	Moderately important		Very important	Moderately important	Moderately important	Moderately important	Moderately important	Moderately important	Moderately important		Moderately important	Slightly important	Slightly important	Slightly important			Very important	Moderately important	Moderately important	Very important	Very important	Extremely important		Moderately important	Moderately important	Moderately important		Slightly important	Moderately important		Very important	Slightly important	Moderately important	Moderately important	Moderately important		Very important	Very important	Very important	Moderately important	Moderately important
Other	regional organization	Moderately important	Extremely important	Very important	Extremely important	Moderately important	Extremely important	Extremely important	Slightly important		Extremely important	Very important	Slightly important	Moderately important	Very important		Very important	Extremely important	Very important	Slightly important	Slightly important	Very important	Not at all important		Extremely important	Extremely important	Moderately important	Very important	Very important	Very important		Very important		Extremely important	Slightly important	Extremely important	Slightly important		Extremely important	Slightly important	Very important	Moderately important	Extremely important		Moderately important	Extremely important	Extremely important		Extremely important
State agency		Very important	Slightly important	Extremely important	Very important	Not at all important	Very important	Very important	Slightly important		Extremely important	Extremely important	Moderately important	Moderately important	Very important	Moderately important	Moderately important	Extremely important	Very important	Very important	Not at all important	Moderately important	Moderately important		Not at all important	Not at all important	Not at all important	Not at all important	Not at all important	Not at all important		Extremely important	Moderately important	Extremely important	Extremely important	Extremely important	Moderately important		Very important	Moderately important	Moderately important	Moderately important	Very important		Moderately important	Not at all important	Slightly important	Slightly important	Moderately important
State agency		Slightly important	Extremely important	Slightly important	Very important	Moderately important	Very important	Slightly important	Not at all important		Moderately important	Moderately important	Moderately important	Moderately important	Moderately important	Moderately important	Moderately important	Moderately important	Moderately important	Moderately important	Moderately important	Moderately important	Moderately important	likelihood that changes to the existing crossing could potentially promote the spread of invasive species	Very important	Very important	Extremely important	Extremely important	Extremely important	Extremely important		Very important	Very important	Extremely important	Extremely important	Very important	Moderately important		Extremely important	Moderately important	Very important	Extremely important	Moderately important		Extremely important	Very important	Extremely important	Extremely important	Extremely important
State agency		Very important	Extremely important	Very important	Very important	Extremely important	Extremely important	Moderately important	Very important	opportunities exist for adjacent crossings with different priorities or design goals that can compliment each other. This is especially true for projects programmed to rehabilitate culverts rather than replace. Pool funding for the non-rehab. construction and design could be relized. I'd be happy to provide examples.ls	Very important	Extremely important	Moderately important	Very important	Extremely important	Very important	Very important	Moderately important	Very important	Very important	Very important	Very important	Very important	when good wildlife crossing data is available it should be valued higher criteria than vehicle traffic	Extremely important	Extremely important	Extremely important	Extremely important	Extremely important	Extremely important	corridors of travel, and alternative options for the same (not necessarily the same as a detour) should be a factor in road criticality.	Very important	Very important	Extremely important	Very important	Extremely important	Moderately important	criteria might consider granualar or cohesive soil parent material and maybe ledge or fill at the crossing as surface water may not completely capture env. soil & WQ	Extremely important	Very important	Extremely important	Very important	Very important	the term undersized culvert is overused because all culverts are undersized to a degree by definition. Flow is more than hydraulic capacity. Environmental flow is somettimes significantly different in terms of structural risk.	Extremely important	Extremely important	Very important	Moderately important	Very important
Municipality		Very important	Extremely important	Very important	Extremely important	Very important	Extremely important	Very important	Moderately important		Very important	Very important	Very important	Very important	Very important	Very important	Very important	Very important	Very important	Very important	Very important	Very important	Very important		Extremely important	Extremely important	Moderately important	Extremely important	Extremely important	Extremely important		Very important	Very important	Very important	Very important	Very important	Very important		Extremely important	Extremely important	Extremely important	Extremely important	Extremely important		Very important	Extremely important	Extremely important	Extremely important	Extremely important
State agency		Extremely important	Moderately important	Extremely important	Moderately important	Slightly important	Very important	Moderately important	Very important		Extremely important	Extremely important	Extremely important	Extremely important	Extremely important	Very important	Very important	Very important	Very important	Slightly important	Moderately important	Extremely important	Extremely important									Moderately important	Extremely important	Extremely important	Moderately important	Extremely important	Moderately important		Slightly important	Slightly important	Slightly important	Slightly important	Moderately important		Moderately important	Moderately important	Not related to the goal	Not related to the goal	Very important
Municipality		Very important	Very important	Extremely important	Extremely important	Extremely important	Very important	Very important	Very important		Very important	Very important	Very important	Very important	Very important	Extremely important	Extremely important	Very important	Extremely important	Extremely important	Moderately important	Very important	Very important		Very important	Moderately important	Extremely important	Very important	Extremely important	Very important		Very important	Very important	Extremely important	Extremely important	Very important	Very important		Very important	Very important	Very important	Very important	Very important		Extremely important	Very important	Very important	Very important	Very important
Non-profit organization		Moderately important	Extremely important	Extremely important	Very important	Extremely important	Extremely important	Extremely important	Slightly important		Extremely important	Extremely important	Extremely important	Extremely important	Extremely important	Extremely important	Extremely important	Extremely important	Extremely important	Extremely important	Extremely important	Extremely important	Extremely important																Extremely important	Extremely important	Extremely important	Extremely important	Extremely important
Other	advisory committee	Extremely important	Moderately important	Extremely important	Extremely important	Moderately important	Extremely important	Very important	Extremely important		Extremely important	Extremely important	Extremely important	Extremely important	Extremely important	Extremely important	Extremely important	Extremely important	Extremely important	Extremely important	Extremely important	Extremely important	Extremely important		Moderately important	Moderately important	Slightly important	Moderately important	Very important	Extremely important		Extremely important	Extremely important	Extremely important	Extremely important	Extremely important	Extremely important		Extremely important	Very important	Very important	Extremely important	Extremely important		Extremely important	Very important	Very important	Moderately important	Very important
State agency		Moderately important	Very important	Moderately important	Very important	Moderately important	Extremely important	Slightly important	Not at all important		Moderately important	Moderately important	Moderately important	Slightly important	Slightly important	Slightly important	Slightly important	Slightly important	Slightly important	Not at all important	Slightly important	Slightly important	Slightly important		Very important	Moderately important	Very important	Moderately important	Moderately important	Very important		Moderately important	Slightly important	Moderately important	Slightly important	Not at all important	Slightly important		Extremely important	Not at all important	Very important	Extremely important	Moderately important	I only rated age as not important because condition is already there. Age doesn't matter in people or structures, it is the material, site conditions that vary the condition. Material matters in that metal and masonry can quickly deteriorate once the reach a point, while concrete most often has rebar and holds structural integrity much longer. I wouldn't have size and depth in the same, size mean…	Slightly important	Slightly important	Slightly important	Slightly important	Very important
Consulting		Extremely important	Extremely important	Very important	Extremely important	Slightly important	Very important	Slightly important	Slightly important		Very important	Very important	Moderately important	Moderately important	Moderately important	Extremely important	Very important	Moderately important	Moderately important	Very important	Slightly important	Slightly important	Slightly important		Slightly important	Slightly important	Not at all important	Not at all important	Not at all important	Not at all important		Extremely important	Extremely important	Extremely important	Slightly important	Moderately important	Not related to the goal	Entrenchment ratio is ultimately related to erosion associated with the culvert so seems duplicative with "Erosion" category above it	Moderately important	Moderately important	Slightly important	Extremely important	Extremely important	Stream fit MUST also consider the floodplain and not only the channel - if a floodplain is present then floodplain relief culverts, at a minimum, must also be provided	Slightly important	Slightly important	Slightly important	Not at all important	Slightly important
Other	State Advisory Committee	Extremely important	Very important	Extremely important	Very important	Moderately important	Extremely important	Moderately important	Moderately important		Extremely important	Extremely important	Extremely important	Extremely important	Extremely important	Extremely important	Very important	Moderately important	Very important	Moderately important	Very important	Extremely important	Extremely important		Moderately important	Slightly important	Not at all important	Moderately important	Very important	Very important		Extremely important	Very important	Extremely important	Moderately important	Extremely important	Very important		Extremely important	Moderately important	Moderately important	Extremely important	Extremely important		Moderately important	Moderately important	Moderately important	Slightly important	Moderately important
Federal agency		Very important	Extremely important	Extremely important	Extremely important	Moderately important	Extremely important	Very important	Very important		Very important	Very important	Moderately important	Moderately important	Very important		Very important	Moderately important	Moderately important	Slightly important	Moderately important	Very important	Moderately important		Very important	Moderately important	Moderately important	Extremely important	Extremely important	Extremely important		Very important	Moderately important	Extremely important	Very important	Very important		It seems like GC and "Continuity of sediment, carbon, etc." are very related. Too technical to separate them? If a stucture is geomorphically compatable, wouldn't that include compatability with "Continuity of sediment, carbon, etc."?	Extremely important	Moderately important	Very important	Extremely important	Extremely important		Moderately important	Extremely important	Extremely important	Not related to the goal	Extremely important
Other	Regional Planning Commission	Very important	Extremely important	Very important	Extremely important	Extremely important	Extremely important	Extremely important	Very important	those are all great goals and cover everything	Very important	Very important	Moderately important	Moderately important	Moderately important	Very important	Very important	Slightly important	Moderately important	Moderately important	Very important	Extremely important	Extremely important		Extremely important	Very important	Extremely important	Moderately important	Extremely important	Extremely important	single roads into communities or public safety routes are extemely important -- many mountain towns only have one way in/out or limited access if the MAIN way in/out was closed. These towns need to do better to plan for more egresses from their towns -- sometimes the best fix to an often flooded road is a new road elsewhere but towns don't want to have that conversation	Moderately important	Extremely important	Extremely important	Extremely important	Very important	Extremely important	being able to better predict what more water, more suddenly will do is key. Storms are more intense now and dump more water faster, so being able to best understand how much water one side of the road can realistically hold is crucial	Extremely important	Moderately important	Moderately important	Very important	Moderately important	be realistic about the lifespan of these structures and force towns to upgrade when they are overdue	Extremely important	Moderately important	Moderately important	Slightly important	Extremely important
Other	Higher education institution	Extremely important	Moderately important	Very important	Moderately important	Moderately important	Slightly important	Extremely important	Very important		Very important	Moderately important	Extremely important	Very important	Moderately important	Very important	Moderately important	Very important	Very important	Slightly important	Extremely important	Very important	Moderately important		Very important	Very important	Slightly important	Not at all important	Not at all important	Slightly important		Very important	Very important	Moderately important	Not related to the goal	Slightly important	Not related to the goal		Very important	Moderately important	Moderately important	Extremely important	Moderately important		Very important	Moderately important	Moderately important		Slightly important
State agency		Extremely important	Very important	Extremely important	Extremely important	Very important	Moderately important	Moderately important	Moderately important		Extremely important	Extremely important	Very important	Extremely important	Extremely important	Extremely important	Very important	Very important	Very important	Moderately important	Very important	Very important	Moderately important		Very important	Moderately important	Moderately important	Extremely important	Very important	Very important		Very important	Extremely important	Extremely important	Extremely important	Extremely important	Very important		Moderately important	Moderately important	Moderately important	Moderately important	Extremely important		Very important	Very important	Very important	Very important	Extremely important
Municipality		Extremely important	Very important	Extremely important	Extremely important	Very important	Very important	Very important	Extremely important		Extremely important	Extremely important	Extremely important	Extremely important	Extremely important	Extremely important	Extremely important	Extremely important	Extremely important	Extremely important	Extremely important	Extremely important	Extremely important		Very important	Very important	Very important	Very important	Very important	Very important		Extremely important	Extremely important	Extremely important	Extremely important	Extremely important	Extremely important								Very important	Very important	Very important		Very important
Municipality		Extremely important	Slightly important	Extremely important	Moderately important	Moderately important	Slightly important	Very important	Moderately important		Extremely important	Extremely important	Extremely important	Extremely important	Extremely important	Extremely important	Extremely important	Extremely important	Extremely important	Extremely important	Extremely important	Extremely important	Extremely important		Moderately important	Very important	Moderately important	Very important	Very important	Very important		Extremely important	Extremely important	Extremely important	Extremely important	Extremely important	Very important		Moderately important	Moderately important	Moderately important	Moderately important	Extremely important		Very important	Very important	Very important	Very important	Very important
Consulting		Extremely important	Very important	Extremely important	Extremely important	Moderately important	Very important	Very important	Moderately important		Extremely important	Very important	Extremely important	Extremely important	Very important	Extremely important	Extremely important	Very important	Extremely important	Very important	Moderately important	Extremely important	Very important		Slightly important	Slightly important	Not at all important	Slightly important	Not at all important	Moderately important		Very important	Moderately important	Very important	Very important	Extremely important	Moderately important		Extremely important	Very important	Moderately important	Extremely important	Very important		Very important	Extremely important	Extremely important	Moderately important	Very important
Other		Slightly important	Slightly important	Moderately important	Slightly important	Slightly important	Moderately important	Slightly important	Slightly important	Recommend adding historic preservation to the overaching goals.	Slightly important	Slightly important	Slightly important	Slightly important	Slightly important	Slightly important	Slightly important	Slightly important	Slightly important	Slightly important	Slightly important	Slightly important	Slightly important		Slightly important	Slightly important	Not at all important	Not at all important	Not at all important	Not at all important		Slightly important	Not at all important	Slightly important	Not at all important	Not at all important	Slightly important		Very important	Extremely important	Extremely important	Slightly important	Very important		Moderately important	Slightly important	Slightly important	Slightly important	Slightly important
State agency		Very important	Very important	Moderately important	Very important	Slightly important	Moderately important	Moderately important	Moderately important		Very important	Moderately important	Very important	Moderately important	Moderately important	Slightly important	Slightly important	Moderately important	Moderately important	Slightly important	Very important	Very important	Moderately important		Moderately important	Moderately important	Moderately important	Moderately important	Moderately important	Moderately important		Moderately important	Slightly important	Moderately important	Slightly important	Slightly important	Moderately important		Moderately important	Slightly important	Moderately important	Very important	Moderately important		Slightly important	Moderately important	Moderately important	Slightly important	Moderately important
Municipality		Slightly important	Extremely important	Slightly important	Very important	Extremely important	Very important	Extremely important	Slightly important	Scour potential, downstream hazard analysis	Slightly important	Slightly important	Moderately important	Slightly important	Slightly important	Slightly important	Slightly important	Slightly important	Slightly important	Slightly important	Very important	Slightly important	Slightly important		Extremely important	Extremely important	Extremely important	Extremely important	Extremely important	Extremely important		Moderately important	Slightly important	Very important	Very important	Not at all important	Moderately important		Extremely important	Very important	Very important	Very important	Very important		Very important	Extremely important	Extremely important	Slightly important	Extremely important
Non-profit organization		Extremely important	Moderately important	Extremely important	Very important	Slightly important	Very important	Very important	Moderately important		Extremely important	Extremely important	Extremely important	Extremely important	Extremely important	Very important	Very important	Very important	Extremely important	Moderately important		Extremely important	Extremely important		Slightly important	Slightly important	Slightly important	Slightly important	Slightly important	Slightly important		Extremely important	Extremely important	Extremely important	Moderately important	Very important	Moderately important		Extremely important	Moderately important	Moderately important	Very important	Extremely important		Slightly important	Extremely important	Slightly important	Not at all important	Extremely important
Non-profit organization		Very important	Extremely important	Extremely important	Extremely important	Extremely important	Extremely important	Very important	Very important		Slightly important	Slightly important	Slightly important	Slightly important	Slightly important	Slightly important	Slightly important	Extremely important	Very important	Extremely important	Slightly important	Slightly important	Slightly important		Moderately important		Moderately important	Moderately important	Extremely important	Extremely important		Very important	Moderately important	Extremely important	Extremely important	Extremely important	Very important		Extremely important	Extremely important	Extremely important	Extremely important	Extremely important		Moderately important	Extremely important	Extremely important	Not at all important	Extremely important
Consulting		Moderately important	Extremely important	Very important	Extremely important	Extremely important	Extremely important	Very important	Moderately important		Very important	Very important	Moderately important	Very important	Moderately important	Extremely important	Moderately important	Slightly important	Slightly important	Moderately important	Very important	Very important	Moderately important		Very important	Very important	Extremely important	Extremely important	Extremely important	Extremely important		Very important	Very important	Very important	Very important	Very important	Very important		Extremely important	Extremely important	Very important	Very important	Very important		Very important	Extremely important	Very important	Moderately important	Extremely important
Municipality		Very important	Extremely important	Extremely important	Extremely important	Moderately important	Extremely important	Moderately important	Moderately important		Extremely important	Extremely important	Very important	Very important	Very important		Moderately important	Very important	Extremely important	Very important	Moderately important	Very important	Very important		Moderately important	Slightly important	Very important	Very important	Very important	Extremely important		Extremely important	Slightly important	Extremely important	Very important	Very important			Extremely important	Extremely important	Very important	Very important	Extremely important		Very important	Extremely important	Very important	Very important	Extremely important
Other	Regional Planning Commission	Moderately important	Extremely important	Moderately important	Very important	Very important	Moderately important	Very important	Very important		Moderately important	Moderately important	Moderately important	Moderately important	Moderately important	Moderately important	Moderately important	Moderately important	Moderately important	Moderately important	Moderately important	Moderately important	Moderately important		Extremely important	Extremely important	Very important	Extremely important	Extremely important	Very important		Moderately important	Slightly important	Moderately important	Moderately important	Moderately important			Very important	Moderately important	Moderately important	Very important	Moderately important		Very important	Very important	Very important	Moderately important	Extremely important
State agency		Extremely important	Very important	Extremely important	Extremely important	Very important	Extremely important	Moderately important	Very important		Extremely important	Extremely important	Very important	Extremely important	Very important		Moderately important	Very important	Very important	Moderately important	Very important	Extremely important	Extremely important		Extremely important	Very important	Slightly important	Very important	Extremely important	Extremely important		Extremely important	Extremely important	Extremely important	Extremely important	Extremely important			Extremely important	Slightly important	Moderately important	Extremely important	Very important		Very important	Moderately important	Very important	Slightly important	Very important
Other	local river advisory committee	Very important	Very important	Very important	Very important	Moderately important	Very important	Very important	Very important		Very important	Moderately important	Moderately important	Very important	Moderately important	Moderately important	Moderately important	Moderately important	Very important	Moderately important		Moderately important	Moderately important		Moderately important	Moderately important	Not at all important	Moderately important	Moderately important	Moderately important		Very important	Moderately important	Moderately important	Moderately important	Moderately important			Very important	Moderately important	Moderately important	Moderately important	Very important		Slightly important	Slightly important	Slightly important	Not at all important	Slightly important
Non-profit organization		Extremely important	Moderately important	Very important	Extremely important	Moderately important	Slightly important	Extremely important	Moderately important		Extremely important	Very important	Very important	Moderately important	Slightly important	Slightly important	Moderately important	Slightly important	Slightly important	Slightly important	Slightly important	Moderately important	Slightly important							Very important			Extremely important	Moderately important	Slightly important	Moderately important								these are important to the engineer we hire, but not part of our work	Slightly important	Slightly important	Slightly important	Not at all important	Extremely important
State agency		Moderately important	Very important	Very important	Very important	Moderately important	Extremely important	Moderately important	Slightly important		Moderately important	Moderately important	Moderately important	Moderately important	Moderately important	Moderately important	Moderately important	Moderately important	Moderately important	Slightly important	Moderately important	Moderately important	Slightly important		Moderately important	Moderately important	Moderately important	Very important	Very important	Extremely important		Moderately important	Moderately important	Very important	Very important	Very important	Moderately important		Extremely important	Slightly important	Very important	Very important	Very important		Moderately important	Very important	Very important	Very important	Very important
Non-profit organization		Extremely important	Moderately important	Extremely important	Extremely important	Slightly important	Slightly important	Extremely important	Moderately important		Extremely important	Extremely important	Extremely important	Moderately important	Moderately important	Extremely important	Extremely important	Extremely important	Extremely important	Moderately important	Moderately important	Extremely important	Extremely important		Not related to the goal	Not related to the goal	Not related to the goal	Not related to the goal	Not related to the goal	Not related to the goal		Extremely important	Extremely important	Extremely important	Moderately important	Extremely important	Not related to the goal		Moderately important	Not at all important	Not at all important	Moderately important	Very important		Not related to the goal	Slightly important	Not related to the goal	Not related to the goal	Very important
Non-profit organization		Moderately important	Extremely important	Moderately important	Extremely important	Very important	Very important	Moderately important	Moderately important	you may want to consider a subcategory under structural risk as historic significance, just in case there are any historic culver structures.	Moderately important	Very important	Moderately important	Moderately important	Very important	Very important	Very important	Moderately important	Moderately important	Very important	Moderately important	Very important	Very important		Extremely important	Very important	Very important	Very important	Extremely important	Extremely important		Very important	Moderately important	Very important	Very important	Very important	Extremely important		Extremely important	Very important	Extremely important	Very important	Very important		Very important	Very important	Moderately important	Moderately important	Very important
Non-profit organization		Slightly important	Extremely important	Very important	Extremely important	Very important	Extremely important	Very important	Slightly important		Not related to the goal	Very important	Not related to the goal	Not related to the goal	Slightly important	Slightly important	Moderately important	Moderately important	Moderately important	Moderately important	Not related to the goal	Not at all important	Not at all important		Moderately important	Moderately important	Very important	Very important	Very important	Very important		Extremely important	Very important	Extremely important	Very important	Extremely important	Very important		Extremely important	Very important	Very important	Extremely important	Extremely important		Moderately important	Very important	Extremely important	Very important	Extremely important
State agency		Extremely important	Slightly important	Extremely important	Very important	Slightly important	Slightly important	Slightly important	Slightly important		Extremely important	Extremely important	Extremely important	Extremely important	Extremely important	Very important	Very important	Extremely important	Extremely important	Moderately important	Moderately important	Very important	Very important		Not at all important	Not at all important	Not at all important	Not at all important	Not at all important	Slightly important		Extremely important	Extremely important	Very important	Very important	Very important	Very important		Extremely important	Slightly important	Slightly important	Very important	Very important		Moderately important	Moderately important	Not related to the goal	Not at all important	Moderately important
Other	Regional Planning Commission	Very important	Extremely important	Extremely important	Extremely important	Extremely important	Extremely important	Very important	Very important	All of these goals are essential, but crossing safety related goals must be prioritized over all else	Very important	Very important	Very important	Moderately important	Extremely important	Extremely important	Moderately important	Moderately important	Extremely important	Extremely important	Very important	Very important	Very important		Moderately important	Moderately important	Very important	Extremely important	Extremely important	Extremely important		Extremely important	Very important	Very important	Extremely important	Extremely important	Extremely important		Extremely important	Moderately important	Moderately important	Very important	Extremely important		Very important	Extremely important	Moderately important	Moderately important	Extremely important
State agency			Extremely important		Extremely important					Food distribution relative to natural disaster shutting down free distribution or allowable truck weights to access distribution from farms behind historically smaller or under constructed crossings.									Extremely important											Extremely important				Extremely important	Very important		Very important	My answers are relevant to maintaining conformance with water needs for agricultural purposes, such as the importance of continuing access to ponded water for agricultural irrigation	Extremely important	Not at all important	Not at all important				Very important
Municipality		Moderately important	Extremely important	Very important	Extremely important	Very important	Extremely important	Moderately important	Very important		Moderately important	Moderately important	Moderately important	Moderately important	Very important	Very important	Moderately important	Moderately important	Very important	Moderately important	Very important	Very important	Moderately important		Moderately important	Moderately important	Moderately important	Moderately important	Very important	Extremely important		Very important	Very important	Extremely important	Very important	Very important	Moderately important		Very important	Very important	Very important	Very important	Very important		Moderately important	Extremely important	Moderately important	Slightly important	Very important
Municipality		Extremely important	Very important	Extremely important	Extremely important	Extremely important	Extremely important	Extremely important	Not at all important		Extremely important	Extremely important	Moderately important	Extremely important	Extremely important	Extremely important	Extremely important	Extremely important	Very important	Moderately important	Moderately important	Moderately important	Moderately important		Very important	Moderately important	Slightly important	Slightly important	Very important	Extremely important		Extremely important	Extremely important	Extremely important	Moderately important	Very important	Very important		Extremely important	Extremely important	Moderately important	Moderately important	Slightly important		Moderately important	Very important	Very important	Slightly important	Extremely important
Municipality		Extremely important		Extremely important	Very important	Very important	Extremely important	Extremely important	Very important		Extremely important	Very important	Very important	Extremely important	Extremely important	Extremely important	Extremely important	Very important	Extremely important	Moderately important	Very important	Extremely important	Extremely important		Not related to the goal	Not related to the goal	Not related to the goal	Not related to the goal	Extremely important	Extremely important		Extremely important	Extremely important	Very important	Moderately important	Moderately important	Moderately important		Extremely important	Not related to the goal	Not related to the goal	Extremely important	Extremely important		Extremely important	Extremely important	Extremely important	Very important	Extremely important
Other	Subdivision of the state and a non-profit	Extremely important	Moderately important	Extremely important	Extremely important	Moderately important	Extremely important	Extremely important	Extremely important		Extremely important	Extremely important	Extremely important	Extremely important	Extremely important	Extremely important	Extremely important	Extremely important	Extremely important	Extremely important	Very important	Extremely important	Extremely important		Moderately important	Moderately important	Moderately important	Moderately important	Moderately important	Moderately important	Roadways are extremely important, however as an organization we are extremely concerned and focused on conservation efforts regarding wildlife, fisheries, habitat, forest and ag lands etc	Extremely important	Extremely important	Extremely important	Extremely important	Extremely important	Extremely important		Very important	Very important	Very important	Very important	Extremely important		Extremely important	Very important	Very important	Moderately important	Very important
State agency		Very important	Moderately important	Extremely important	Very important	Moderately important	Very important	Very important	Moderately important		Extremely important	Very important	Very important	Very important	Very important	Extremely important	Very important	Moderately important	Moderately important	Moderately important	Moderately important	Moderately important	Very important		Moderately important	Moderately important	Moderately important	Very important	Very important	Very important		Very important	Very important	Moderately important	Slightly important	Very important	Very important		Very important	Very important	Very important	Extremely important	Extremely important		Very important	Very important	Very important	Very important	Extremely important
Other	Private Industry	Moderately important	Very important	Moderately important	Extremely important	Extremely important	Very important	Moderately important	Moderately important																Moderately important	Moderately important	Not at all important	Very important	Very important	Very important			Moderately important	Very important	Very important	Slightly important			Extremely important	Slightly important	Moderately important	Moderately important	Moderately important		Extremely important	Very important	Very important		Moderately important
Non-profit organization		Slightly important	Extremely important	Very important	Very important	Moderately important	Very important	Extremely important	Slightly important		Very important	Very important	Moderately important	Very important	Very important	Extremely important	Extremely important	Extremely important	Extremely important	Not at all important	Slightly important	Slightly important	Slightly important		Moderately important	Moderately important	Moderately important	Moderately important	Moderately important	Very important		Extremely important	Extremely important	Extremely important	Slightly important	Moderately important	Slightly important		Extremely important	Moderately important	Moderately important	Very important	Very important		Moderately important	Very important	Moderately important	Moderately important	Very important
Consulting		Extremely important	Slightly important	Extremely important	Extremely important	Slightly important	Extremely important	Very important	Very important		Extremely important	Very important	Extremely important	Extremely important	Extremely important	Moderately important	Moderately important	Moderately important	Extremely important	Moderately important	Extremely important	Extremely important	Very important		Slightly important	Slightly important	Slightly important	Slightly important	Slightly important	Slightly important		Extremely important	Extremely important	Extremely important	Moderately important	Very important	Very important	Maybe something to do with the area the crossing is in e.g. high or low impervious areas in the direct watershed?	Extremely important	Slightly important	Slightly important	Extremely important	Moderately important		Moderately important	Moderately important	Moderately important	Moderately important	Moderately important
Municipality		Extremely important	Very important	Extremely important	Extremely important	Moderately important	Very important	Extremely important	Very important	Add DPW Support and Readiness	Extremely important	Very important	Extremely important	Extremely important	Extremely important	Very important	Extremely important	Extremely important	Extremely important	Extremely important	Extremely important	Extremely important	Extremely important		Very important	Very important	Moderately important	Moderately important	Moderately important	Extremely important		Extremely important	Extremely important	Extremely important	Moderately important	Extremely important	Very important		Very important	Moderately important	Very important	Extremely important	Extremely important		Very important	Very important	Very important	Moderately important	Very important
Non-profit organization		Extremely important	Moderately important	Extremely important	Moderately important	Moderately important	Moderately important	Very important	Very important		Extremely important	Extremely important	Very important	Extremely important	Extremely important	Extremely important	Extremely important	Extremely important	Extremely important	Moderately important	Moderately important	Extremely important	Very important		Moderately important	Moderately important	Moderately important	Very important	Very important	Very important		Extremely important	Extremely important	Extremely important	Extremely important	Extremely important	Extremely important		Moderately important	Moderately important	Moderately important	Very important	Very important		Very important	Extremely important	Very important	Moderately important	Extremely important
State agency		Moderately important	Extremely important	Moderately important	Very important	Moderately important	Extremely important	Slightly important	Moderately important																Very important	Moderately important	Moderately important	Moderately important	Moderately important	Very important		Very important		Moderately important			Very important		Extremely important	Moderately important	Moderately important	Very important	Very important	Age is generally a proxy for condition, fit, configuration. Where you know those items, age is less of a factor.	Slightly important	Very important	Very important	Slightly important	Slightly important
Other	Political subdivision of the state	Moderately important	Extremely important	Moderately important	Extremely important	Very important	Extremely important	Very important	Moderately important		Very important	Very important	Very important	Moderately important	Moderately important	Moderately important	Moderately important	Moderately important	Moderately important	Moderately important	Moderately important	Moderately important	Moderately important		Extremely important	Very important	Very important	Very important	Very important	Very important		Very important	Moderately important	Very important	Moderately important	Very important	Moderately important		Extremely important	Very important	Very important	Very important	Moderately important		Very important	Very important	Very important	Extremely important	Extremely important
Non-profit organization
Federal agency		Extremely important	Moderately important	Extremely important	Very important	Moderately important	Very important	Moderately important	Very important		Extremely important	Extremely important	Moderately important	Extremely important	Extremely important	Very important	Very important	Very important	Very important	Slightly important	Slightly important	Extremely important	Very important		Not at all important	Not at all important	Not at all important	Slightly important	Moderately important	Moderately important		Very important	Very important	Very important	Moderately important	Very important	Slightly important		Moderately important	Moderately important	Not at all important	Extremely important	Extremely important		Moderately important	Slightly important	Moderately important	Not at all important	Moderately important
Other	Regional Plannng Agency	Slightly important	Extremely important	Very important	Extremely important	Moderately important	Moderately important	Very important	Extremely important		Moderately important	Moderately important	Moderately important	Moderately important	Moderately important			Moderately important		Moderately important			Moderately important		Extremely important	Extremely important	Extremely important	Extremely important	Extremely important	Extremely important		Moderately important	Moderately important	Very important	Very important	Very important			Extremely important	Moderately important	Moderately important	Extremely important	Moderately important		Moderately important	Moderately important	Moderately important	Extremely important	Extremely important
Non-profit organization		Extremely important	Moderately important	Extremely important	Extremely important	Slightly important	Slightly important	Slightly important	Moderately important		Extremely important	Extremely important	Extremely important	Extremely important	Extremely important	Extremely important	Very important	Extremely important	Extremely important	Very important	Moderately important	Very important	Extremely important		Slightly important	Not at all important	Not at all important	Not at all important	Not at all important	Not at all important		Extremely important	Extremely important	Extremely important	Not related to the goal	Extremely important	Very important		Very important	Slightly important	Extremely important	Extremely important	Extremely important		Slightly important	Slightly important	Moderately important	Slightly important	Very important
State agency		Very important	Extremely important	Very important	Extremely important	Moderately important	Extremely important	Moderately important	Moderately important		Slightly important	Slightly important	Slightly important	Slightly important	Slightly important	Very important	Moderately important	Slightly important	Moderately important	Slightly important	Slightly important	Moderately important	Slightly important		Extremely important	Moderately important	Very important	Extremely important	Extremely important	Very important		Slightly important	Slightly important	Slightly important	Slightly important	Slightly important	Slightly important		Extremely important	Not related to the goal	Moderately important	Extremely important	Moderately important		Slightly important	Moderately important	Moderately important	Not at all important	Very important
State agency		Very important	Extremely important	Very important	Very important	Extremely important	Very important	Extremely important	Very important		Very important	Very important	Very important	Very important	Very important	Extremely important	Very important	Very important	Very important	Very important	Very important	Extremely important	Very important		Very important	Extremely important	Extremely important	Extremely important	Extremely important	Extremely important		Very important	Very important	Extremely important	Very important	Extremely important	Very important		Extremely important	Moderately important	Extremely important	Extremely important	Very important		Very important	Very important	Very important	Very important	Very important
Non-profit organization		Extremely important		Extremely important	Extremely important	Moderately important			Extremely important		Extremely important	Extremely important	Extremely important		Extremely important	Extremely important			Extremely important			Extremely important	Extremely important									Very important	Extremely important	Very important	Extremely important	Extremely important									Moderately important	Moderately important	Moderately important
Municipality		Very important	Extremely important	Very important	Extremely important	Moderately important	Very important	Moderately important	Moderately important		Extremely important	Very important	Moderately important	Moderately important	Moderately important	Moderately important	Moderately important	Very important	Extremely important	Moderately important	Extremely important	Very important	Slightly important		Moderately important	Moderately important	Very important	Very important	Extremely important	Extremely important		Moderately important	Moderately important	Very important	Moderately important	Very important			Extremely important	Moderately important	Moderately important	Very important	Very important		Very important	Very important	Moderately important	Slightly important	Very important
State agency		Very important	Slightly important	Extremely important	Very important	Slightly important	Slightly important	Extremely important	Extremely important																																			Our program does not assess structural risk
Municipality		Slightly important	Extremely important	Moderately important	Extremely important	Moderately important	Extremely important	Extremely important	Moderately important		Very important	Very important	Moderately important	Moderately important	Very important	Extremely important	Very important	Moderately important	Moderately important	Slightly important	Very important	Moderately important	Moderately important		Very important	Moderately important	Very important	Extremely important	Extremely important	Extremely important		Extremely important	Very important	Very important	Very important	Moderately important	Very important		Extremely important	Extremely important	Extremely important	Extremely important	Extremely important		Extremely important	Extremely important	Extremely important	Extremely important	Extremely important
Municipality		Slightly important	Very important	Moderately important	Very important	Extremely important	Moderately important	Not at all important	Not at all important	Cost of rebuilding stream crossings is the highest concern. By cost, we mean the design, engineering, permitting and construction costs and how to prioritize a crossing in relationship to extensive other needed capital improvements to road infrastructure.	Slightly important	Not at all important	Not at all important	Slightly important	Slightly important	Moderately important	Moderately important	Moderately important	Moderately important	Moderately important	Slightly important	Moderately important	Moderately important	Watershed AOP definition - sea run fish species is not a high priority in northern NH so, as defined, this is not important	Very important	Moderately important	Slightly important	Very important	Very important	Very important		Moderately important	Very important	Moderately important	Slightly important	Slightly important	Very important		Very important	Moderately important	Moderately important	Very important	Very important		Slightly important	Extremely important	Very important	Slightly important	Extremely important
State agency		Extremely important	Very important	Extremely important	Very important	Very important	Extremely important	Extremely important	Very important	I am interested in learning more about the environmental justice aspect of stream crossing management and strategies on how to best incorporate this goal in the practice of management, especially as it relates to grant programs that cannot easily change their current procedural processes.	Extremely important	Moderately important	Very important	Moderately important	Very important		Slightly important	Extremely important	Extremely important	Not related to the goal		Extremely important	Slightly important	Inclusion of wildlife shelves mentioned specifically in terrestrial animal passage and mention of stream simulation and at grade levels in AOP.	Not related to the goal	Not related to the goal	Not related to the goal	Not related to the goal	Not related to the goal	Not related to the goal		Extremely important	Very important	Very important	Moderately important	Very important	Moderately important	Developing riparian zone through native plantings. Helps stabilize banks and helps restore areas of footprint made by any construction if the crossing is new.	Extremely important	Not at all important	Not at all important	Moderately important	Moderately important						Extremely important
Other	Regional Planning Commission	Moderately important	Extremely important	Moderately important	Extremely important	Very important	Very important	Very important	Very important		Slightly important	Slightly important	Slightly important	Slightly important	Slightly important	Slightly important	Slightly important	Slightly important	Slightly important	Slightly important	Slightly important	Slightly important	Slightly important		Extremely important	Extremely important	Extremely important	Very important	Extremely important	Extremely important		Not at all important	Not at all important	Moderately important	Moderately important	Slightly important	Not at all important		Very important	Slightly important	Slightly important	Slightly important	Very important		Moderately important	Extremely important	Extremely important	Extremely important	Extremely important
Non-profit organization		Very important	Extremely important	Very important	Very important	Very important	Very important	Moderately important	Very important	You should have a goal of identifying sources of funding sufficient to support the other goals of the study. Fine to say crossings should be larger and open bottomed for improved resilience and better ecological outcomes, but if rules are put in place without sufficient funding to realize the improvements it will cause tension.	Very important	Very important	Moderately important	Moderately important	Very important		Very important	Moderately important	Moderately important	Slightly important	Slightly important	Very important	Moderately important		Moderately important	Moderately important	Moderately important	Moderately important	Moderately important	Very important		Moderately important	Slightly important	Moderately important	Moderately important	Moderately important	Slightly important		Extremely important	Slightly important	Slightly important	Very important	Very important		Extremely important	Extremely important	Very important	Moderately important	Extremely important
																																Very important	Very important	Very important	Very important	Extremely important	Extremely important		Very important	Moderately important	Moderately important	Very important	Very important
Consulting		Very important	Very important	Moderately important	Very important	Moderately important	Extremely important	Moderately important	Slightly important		Very important	Extremely important	Very important	Very important	Very important	Very important	Moderately important	Moderately important	Moderately important	Moderately important	Very important	Moderately important	Very important		Very important	Extremely important	Very important	Moderately important	Moderately important	Extremely important		Moderately important	Very important	Very important	Moderately important	Very important	Very important		Extremely important	Slightly important	Moderately important	Moderately important	Moderately important		Moderately important	Very important	Moderately important	Moderately important	Moderately important
State agency		Extremely important	Slightly important	Extremely important	Extremely important	Very important	Very important	Moderately important	Moderately important		Extremely important	Extremely important	Extremely important	Extremely important	Extremely important	Extremely important	Extremely important	Extremely important	Extremely important	Extremely important	Extremely important	Extremely important	Extremely important		Slightly important	Slightly important	Not at all important	Not at all important	Not at all important	Not at all important		Extremely important	Extremely important	Extremely important	Extremely important	Extremely important	Extremely important		Extremely important	Very important	Extremely important	Extremely important	Extremely important		Moderately important	Slightly important	Moderately important	Not at all important	Extremely important
State agency		Very important	Extremely important	Very important	Extremely important	Very important	Extremely important	Moderately important	Slightly important	I liked the idea of priority crossings for wildlife connectivity that I heard about on a project a few years ago. I think whatever can be done on the cheap while a contractor is there would be worthwhile. For example, have some seed mixes that have things like milkweed or other important natives.	Extremely important	Extremely important	Moderately important	Slightly important	Not related to the goal	Not related to the goal	Not related to the goal	Not related to the goal	Not related to the goal	Very important	Not related to the goal	Extremely important	Not related to the goal		Extremely important	Extremely important	Extremely important	Extremely important	Extremely important	Extremely important		Very important	Very important	Extremely important		Extremely important	Extremely important		Extremely important	Very important	Slightly important	Extremely important	Very important		Not related to the goal	Very important	Moderately important	Moderately important	Extremely important
State agency		Very important	Extremely important	Very important	Very important	Extremely important	Very important	Extremely important	Moderately important		Very important	Very important	Very important	Very important	Very important	Extremely important	Moderately important	Very important	Very important	Moderately important	Very important	Very important	Very important		Very important	Very important	Very important	Very important	Extremely important	Extremely important		Very important	Very important	Extremely important	Extremely important	Very important	Moderately important		Extremely important	Moderately important	Moderately important	Very important	Extremely important		Moderately important	Extremely important	Extremely important	Extremely important	Extremely important
Federal agency		Extremely important	Moderately important	Extremely important	Moderately important	Moderately important	Moderately important	Moderately important	Very important	Specifically: Movement of migratory fish up and downstream.	Extremely important	Extremely important	Moderately important	Extremely important	Extremely important	Extremely important	Extremely important	Extremely important	Extremely important	Moderately important	Moderately important	Extremely important	Very important		Not at all important	Not at all important	Slightly important	Slightly important	Moderately important	Slightly important		Very important	Very important	Moderately important	Slightly important	Very important	Moderately important		Moderately important	Moderately important	Slightly important	Moderately important	Moderately important		Moderately important	Very important	Very important	Not at all important	Moderately important
State agency		Extremely important	Extremely important	Very important	Very important	Very important	Extremely important	Slightly important	Very important		Moderately important	Slightly important	Slightly important	Moderately important	Moderately important	Moderately important	Moderately important	Moderately important	Very important	Slightly important	Moderately important	Extremely important	Very important		Slightly important	Slightly important	Very important	Very important	Very important	Extremely important		Moderately important	Moderately important	Moderately important	Slightly important	Slightly important	Slightly important		Very important	Moderately important	Slightly important	Not at all important	Slightly important		Moderately important	Moderately important	Very important	Moderately important	Moderately important
State agency		Extremely important	Not at all important	Extremely important	Moderately important	Not at all important	Not at all important	Not at all important	Moderately important		Extremely important	Extremely important	Extremely important	Extremely important	Extremely important	Moderately important	Moderately important	Extremely important	Extremely important	Very important	Extremely important	Extremely important	Extremely important		Extremely important	Moderately important	Slightly important	Slightly important	Not at all important	Very important		Extremely important	Extremely important	Extremely important	Moderately important	Moderately important	Moderately important		Moderately important	Moderately important	Extremely important	Extremely important	Moderately important		Not at all important	Not at all important	Not at all important	Moderately important	Moderately important
State agency		Extremely important	Moderately important	Extremely important	Extremely important	Slightly important	Extremely important	Moderately important	Very important		Extremely important	Extremely important	Extremely important	Extremely important	Extremely important	Very important	Very important	Very important	Extremely important	Moderately important	Moderately important	Very important	Very important		Moderately important	Moderately important	Moderately important	Moderately important	Very important	Very important		Extremely important	Very important	Extremely important	Moderately important	Extremely important	Very important		Very important	Moderately important	Moderately important	Very important	Extremely important		Very important	Moderately important	Very important	Extremely important	Extremely important
State agency		Very important	Extremely important	Very important	Extremely important	Extremely important	Extremely important	Slightly important	Moderately important		Very important	Very important	Very important	Very important	Very important	Moderately important	Moderately important	Not at all important	Moderately important	Moderately important	Moderately important	Very important	Moderately important		Extremely important	Extremely important	Extremely important	Extremely important	Extremely important	Extremely important		Very important	Moderately important	Extremely important	Not related to the goal	Moderately important	Very important		Extremely important	Extremely important	Extremely important	Extremely important	Very important		Very important	Extremely important	Extremely important	Extremely important	Extremely important
State agency		Moderately important	Very important	Moderately important	Extremely important	Slightly important	Extremely important	Slightly important	Slightly important	Life cycle cost of transporation infrastructure	Moderately important	Moderately important	Slightly important	Slightly important	Slightly important		Slightly important	Not at all important	Slightly important	Slightly important	Slightly important	Moderately important	Slightly important		Moderately important	Moderately important	Slightly important	Very important	Very important	Extremely important		Very important	Moderately important	Extremely important	Moderately important	Moderately important	Very important		Extremely important	Slightly important	Very important	Very important	Extremely important		Slightly important	Moderately important	Very important	Slightly important	Moderately important
State agency		Not at all important	Extremely important	Not at all important	Moderately important	Moderately important	Extremely important	Moderately important	Not at all important		Slightly important	Not at all important	Not at all important	Not at all important	Not at all important	Not at all important	Not at all important	Not at all important	Not at all important	Slightly important	Not at all important	Not at all important	Not at all important		Very important	Moderately important	Moderately important	Slightly important	Slightly important	Moderately important		Slightly important	Slightly important	Moderately important	Not at all important	Not at all important			Extremely important	Moderately important	Moderately important	Moderately important	Slightly important		Slightly important	Extremely important	Moderately important	Moderately important	Extremely important
Municipality		Very important	Extremely important	Moderately important	Extremely important	Very important	Extremely important	Very important	Very important	There are often contradictory goals involved with stream crossings. A balance is necessary but one element cannot over come all ot the other elements in the effort. Failing bridges is a major concern. The time effort and money it takes to replace a bad bridge is excessive.	Extremely important	Extremely important	Extremely important	Extremely important	Extremely important	Extremely important	Extremely important	Extremely important	Extremely important		Extremely important	Extremely important	Extremely important	Use of wildlife crossing dollars is rare. Cars need bridges, so does wildlife. We should seek solutions for both in the context of the river and water flow systems. Wildlife crossing should become an integrated part of road management.	Moderately important	Moderately important	Slightly important	Extremely important	Extremely important	Extremely important		Very important	Moderately important	Moderately important	Extremely important	Very important			Extremely important	Extremely important	Moderately important		Moderately important		Extremely important	Extremely important	Very important	Extremely important	Extremely important
Other	citizen	Moderately important	Extremely important	Moderately important	Extremely important	Very important	Very important	Very important	Slightly important	no	Moderately important	Moderately important	Slightly important	Moderately important	Moderately important	Extremely important	Very important	Very important	Very important	Very important	Moderately important	Extremely important	Moderately important	no	Extremely important	Extremely important	Very important	Very important	Very important	Extremely important	no	Moderately important	Moderately important	Very important	Very important	Very important	Moderately important	no	Very important	Moderately important	Moderately important	Very important	Very important	no	Very important	Very important	Very important	Moderately important	Extremely important
State agency		Extremely important	Extremely important	Extremely important	Extremely important	Very important	Extremely important	Very important	Very important	No	Extremely important	Extremely important	Extremely important	Not related to the goal	Not related to the goal	Extremely important	Extremely important							Anything marked "Unfamiliar" - we aren't provided with or collect data that has any of these criteria specifically connected to them.							Anything marked "Unfamiliar" - we aren't provided with or collect data that has any of these criteria specifically connected to them.	Extremely important		Extremely important				Anything marked "Unfamiliar" - we aren't provided with or collect data that has any of these criteria specifically connected to them.	Extremely important		Extremely important	Extremely important		Anything marked "Unfamiliar" - we aren't provided with or collect data that has any of these criteria specifically connected to them.
State agency		Extremely important	Very important	Extremely important	Extremely important	Very important	Extremely important	Very important	Moderately important	cultural setting	Extremely important	Very important	Very important	Extremely important	Very important	Moderately important	Very important	Moderately important	Moderately important	Very important	Moderately important	Very important	Moderately important		Very important	Very important	Moderately important	Extremely important	Extremely important	Moderately important		Very important	Very important	Very important	Very important	Very important	Very important		Extremely important	Very important	Very important	Extremely important	Extremely important		Very important	Extremely important	Extremely important	Very important	Very important
Municipality		Moderately important	Moderately important	Very important	Very important	Moderately important	Extremely important	Moderately important	Not at all important		Moderately important	Moderately important	Moderately important	Slightly important	Moderately important	Slightly important	Not at all important	Slightly important	Not at all important	Not at all important	Not at all important	Moderately important	Slightly important		Moderately important	Slightly important	Moderately important	Moderately important	Moderately important	Not at all important		Slightly important	Slightly important	Very important	Slightly important	Moderately important	Not at all important		Moderately important	Very important	Moderately important	Very important	Moderately important		Very important	Extremely important	Moderately important	Slightly important	Very important
Municipality		Extremely important	Very important	Very important	Extremely important	Slightly important	Very important	Moderately important	Moderately important		Extremely important	Extremely important	Extremely important	Extremely important	Extremely important	Extremely important	Extremely important	Extremely important	Extremely important	Not related to the goal	Very important	Extremely important	Extremely important		Not related to the goal	Moderately important	Not related to the goal	Moderately important	Moderately important	Moderately important		Extremely important	Extremely important	Extremely important	Extremely important	Extremely important			Very important	Very important	Moderately important	Very important	Very important		Moderately important	Moderately important	Slightly important	Slightly important	Moderately important
Municipality		Moderately important	Extremely important	Moderately important	Extremely important	Very important	Very important	Moderately important	Moderately important	We are always trying to do as much as we can for the funds we have availabe, so I think when a culvert project addresses multipul needs it rises to the top, rather than having one list for Environment and a separate for Economic Development etc.	Moderately important	Moderately important	Moderately important	Moderately important	Moderately important	Moderately important	Moderately important	Moderately important	Moderately important	Moderately important	Moderately important	Moderately important	Moderately important		Very important	Very important	Moderately important	Very important	Very important	Extremely important		Moderately important	Moderately important	Very important	Moderately important	Very important	Moderately important		Extremely important	Very important	Very important	Very important	Extremely important		Very important	Extremely important	Very important	Moderately important	Extremely important
		Very important	Very important	Moderately important	Very important	Very important	Very important	Moderately important	Slightly important		Slightly important	Moderately important	Slightly important	Moderately important	Moderately important	Moderately important	Moderately important	Slightly important	Moderately important	Moderately important	Moderately important	Moderately important	Moderately important		Very important	Moderately important	Slightly important	Moderately important	Moderately important	Extremely important		Moderately important	Moderately important	Moderately important	Very important	Very important	Moderately important		Very important	Slightly important	Moderately important	Extremely important	Slightly important		Very important	Very important	Very important	Moderately important	Very important
State agency		Extremely important	Very important	Extremely important	Extremely important	Moderately important	Moderately important	Very important	Very important	Interagency support. The state agencies need more communication and follow through including enforcement.	Extremely important	Extremely important	Extremely important	Extremely important	Extremely important	Extremely important	Extremely important	Extremely important	Extremely important	Extremely important	Extremely important	Extremely important	Extremely important		Moderately important	Moderately important	Moderately important	Very important	Very important	Extremely important		Extremely important	Extremely important	Extremely important	Extremely important	Extremely important	Extremely important		Extremely important	Very important	Very important	Extremely important	Extremely important	Again listen to the science not the developer.	Extremely important	Very important	Very important	Moderately important	Very important
State agency		Extremely important	Very important	Extremely important	Extremely important	Very important	Very important	Slightly important	Slightly important		Extremely important	Extremely important	Extremely important	Extremely important	Extremely important	Extremely important	Extremely important	Extremely important	Extremely important	Extremely important	Extremely important	Extremely important	Extremely important		Slightly important	Slightly important	Slightly important	Not at all important	Not at all important	Not at all important		Extremely important	Extremely important	Extremely important	Moderately important	Extremely important	Moderately important		Very important	Very important	Moderately important	Extremely important	Extremely important		Not at all important	Very important	Very important	Not at all important	Moderately important
Non-profit organization		Very important	Very important	Very important	Extremely important	Moderately important	Moderately important	Very important	Slightly important	NH is undergoing a significant rise in development as people move from areas more heavily impacted by wildfires, heat, droughts flooding. The initial wave of people are those with money that can afford the cost of buying large lots which provide scenic views on steep slopes. They all require the installation of culverts and or drainage systems to handle high velocity/ high volume flows.	Very important	Extremely important	Very important	Extremely important	Extremely important	Very important	Very important	Very important	Extremely important	Very important	Moderately important	Extremely important	Extremely important	All of the above factors become more and more important as these structures become more pervasive in the natural landscape understanding the native biota within the watershed, their needs is critical to their ability to survive and reduce the impacts of invasives or exterpation of sensitive species	Moderately important	Extremely important	Moderately important	Moderately important	Moderately important	Very important		Extremely important	Very important	Extremely important	Very important	Extremely important	Moderately important	Flood prone areas can be critical to wildlife formation of vernal pools, recharge areas for groundwater., lessening the need for manmade structures for flood control	Very important	Moderately important	Moderately important	Very important	Very important	More engineering evaluation needs to be done to properly size the structure including the materials used that is obvious. What also needs to be factored in is the need to minimize upstream alterations that could increase either the volume or velocity of those flows. I recently evaluated several stream crossing proposals within a larger subdivision project with this exact issue.	Extremely important		Very important	Moderately important
Consulting		Extremely important	Very important	Extremely important	Extremely important	Very important	Very important	Extremely important	Slightly important	I don't see specifically where the natural form and function fit within one category, though it could be present in Wildlife, Quality, or Flood it doesn't seem as though any of those specifically include both form and function of the river systems.	Extremely important	Very important	Very important	Very important	Very important	Moderately important	Moderately important	Moderately important	Very important	Slightly important	Slightly important	Very important	Slightly important		Slightly important	Slightly important	Slightly important	Slightly important	Slightly important	Slightly important		Extremely important	Extremely important	Extremely important	Slightly important	Slightly important	Very important		Extremely important	Moderately important	Extremely important	Extremely important	Extremely important	I see this section appears to include the conformance of a crossing relative to natural form and function. I assume Material includes not only the structure but stream. I realize the descriptions are brief, but Stream fit should account for sectional, plan, and profile conformance.	Slightly important	Very important	Slightly important	Not at all important	Very important
Municipality		Moderately important	Extremely important	Moderately important	Extremely important	Very important		Very important	Very important																Moderately important		Moderately important	Slightly important	Very important	Very important									Very important	Very important	Very important	Extremely important	Extremely important		Moderately important	Very important	Very important	Very important	Moderately important
Consulting		Extremely important	Very important	Moderately important	Extremely important	Moderately important	Very important	Moderately important	Moderately important		Extremely important	Extremely important	Very important	Very important	Very important	Extremely important	Very important	Moderately important	Very important	Slightly important	Very important	Very important	Moderately important				Moderately important	Moderately important	Moderately important	Moderately important		Moderately important	Moderately important	Moderately important	Slightly important	Moderately important	Moderately important		Moderately important	Moderately important	Slightly important	Very important	Very important		Slightly important	Moderately important	Slightly important	Slightly important	Very important
Non-profit organization		Slightly important	Extremely important	Moderately important	Very important	Very important	Extremely important	Very important	Very important		Moderately important	Slightly important	Moderately important	Not at all important	Not at all important	Moderately important	Not at all important	Not at all important	Not at all important	Not at all important	Very important	Not at all important	Not at all important		Extremely important	Extremely important	Moderately important	Slightly important	Very important	Extremely important		Not at all important	Not at all important	Slightly important	Slightly important	Not at all important	Not at all important		Extremely important	Slightly important	Slightly important	Slightly important	Not at all important		Moderately important	Moderately important	Moderately important	Very important	Moderately important
State agency		Moderately important	Extremely important	Very important	Extremely important	Very important	Extremely important																		Extremely important	Extremely important	Extremely important	Very important	Extremely important	Very important				Very important	Not related to the goal				Extremely important	Extremely important	Extremely important	Extremely important	Very important		Not related to the goal	Extremely important	Extremely important	Moderately important	Very important
State agency		Extremely important	Moderately important	Moderately important	Slightly important	Slightly important	Not at all important	Moderately important	Very important		Extremely important	Extremely important	Extremely important	Extremely important	Extremely important	Extremely important	Extremely important	Extremely important	Extremely important	Extremely important	Extremely important	Extremely important	Extremely important		Not at all important	Not at all important	Slightly important	Not at all important	Slightly important	Slightly important		Moderately important	Very important	Very important	Extremely important	Extremely important	Slightly important		Slightly important	Not at all important	Slightly important	Slightly important	Slightly important		Slightly important	Slightly important	Slightly important	Not at all important	Moderately important
State agency		Extremely important	Slightly important	Extremely important	Very important	Slightly important	Very important	Extremely important	Moderately important		Extremely important	Extremely important	Very important	Extremely important	Extremely important	Very important	Moderately important	Moderately important	Slightly important	Slightly important	Slightly important	Extremely important	Very important		Not at all important	Moderately important	Very important	Not at all important	Moderately important	Extremely important		Extremely important	Very important	Extremely important	Very important	Extremely important	Extremely important		Very important	Moderately important	Moderately important	Extremely important	Extremely important	Relative to age of the structure above: Does the structure meeting Section 106 eligibility? That can be a huge factor in project design and success.	Very important	Extremely important	Extremely important	Very important	Extremely important
State agency		Extremely important	Slightly important	Very important	Very important	Not at all important	Slightly important	Moderately important	Slightly important		Extremely important	Extremely important	Moderately important	Extremely important	Extremely important	Extremely important	Extremely important	Moderately important	Slightly important	Slightly important	Not at all important	Extremely important	Moderately important		Not at all important	Not at all important	Not at all important	Not at all important	Not at all important	Not at all important		Very important	Very important	Very important	Moderately important	Slightly important	Slightly important		Slightly important	Not at all important	Not at all important	Moderately important	Very important		Slightly important	Slightly important	Slightly important	Not at all important	Very important
Municipality		Extremely important	Very important	Extremely important	Extremely important	Moderately important	Very important	Very important	Very important
Non-profit organization		Extremely important	Slightly important	Extremely important	Extremely important	Moderately important	Very important	Extremely important	Extremely important		Extremely important	Extremely important	Extremely important	Extremely important	Extremely important	Extremely important	Extremely important	Extremely important	Extremely important	Extremely important	Extremely important	Extremely important	Extremely important		Extremely important					Extremely important		Extremely important	Extremely important	Extremely important	Extremely important	Extremely important	Extremely important		Extremely important	Extremely important	Extremely important	Extremely important	Extremely important		Very important	Very important	Very important	Very important	Extremely important
Federal agency		Extremely important	Slightly important	Very important	Very important	Moderately important	Moderately important	Moderately important	Moderately important	none	Very important	Extremely important	Very important	Very important	Moderately important	Moderately important	Very important	Very important	Very important	Moderately important	Very important	Moderately important	Moderately important	none	Moderately important	Moderately important	Moderately important	Moderately important	Moderately important	Moderately important	none	Moderately important	Moderately important	Moderately important	Moderately important	Slightly important	Very important	Emphasize hydrology restoration potential to restore natural site hydrology	Very important	Moderately important	Moderately important	Moderately important	Very important	none	Moderately important	Moderately important	Very important	Moderately important	Moderately important
Municipality		Extremely important	Extremely important	Moderately important	Extremely important	Very important	Very important	Very important	Moderately important	Funding availability. Cooperative landowners.	Extremely important	Extremely important	Extremely important	Extremely important	Extremely important	Extremely important	Extremely important	Moderately important	Extremely important	Moderately important	Extremely important	Extremely important	Very important		Extremely important	Moderately important	Moderately important	Moderately important	Moderately important	Slightly important		Very important	Extremely important	Extremely important	Slightly important	Slightly important	Moderately important		Extremely important	Moderately important	Extremely important	Extremely important	Extremely important		Extremely important	Extremely important	Extremely important	Very important	Extremely important
Non-profit organization		Extremely important	Not at all important	Very important	Moderately important	Very important	Not at all important	Very important	Not at all important		Extremely important	Very important	Not at all important	Extremely important	Moderately important	Moderately important	Moderately important	Slightly important	Moderately important	Not at all important	Not at all important	Extremely important	Slightly important									Extremely important	Moderately important	Very important	Not at all important	Not at all important	Moderately important		Very important	Moderately important	Moderately important	Extremely important	Moderately important		Slightly important	Extremely important	Slightly important	Not at all important	Extremely important
Federal agency		Extremely important	Extremely important	Extremely important	Extremely important	Very important	Very important	Very important	Extremely important	All are important issues because they are all strongly tied together frequently in our ability to restore connectivity. Often addressing stream crossing barriers requires we address all these issues to be successful.	Extremely important	Very important	Extremely important	Very important	Extremely important	Moderately important	Very important	Moderately important	Extremely important	Very important	Extremely important	Extremely important	Extremely important		Extremely important	Moderately important	Extremely important	Extremely important	Extremely important	Extremely important		Extremely important	Extremely important	Moderately important	Very important	Very important	Very important		Extremely important	Extremely important	Moderately important	Very important	Very important		Very important	Moderately important	Very important	Slightly important	Very important
Non-profit organization		Very important	Very important	Extremely important	Extremely important	Moderately important	Very important	Moderately important	Moderately important		Extremely important	Very important	Extremely important	Very important	Very important	Slightly important	Slightly important	Slightly important	Very important	Moderately important	Moderately important	Moderately important	Very important	Habitat connectivity value	Moderately important	Moderately important	Slightly important	Very important	Very important	Moderately important		Moderately important	Moderately important	Very important	Slightly important	Moderately important	Not at all important		Extremely important	Slightly important	Slightly important	Extremely important	Very important		Very important	Slightly important	Not at all important	Slightly important	Extremely important
Municipality		Extremely important	Very important	Extremely important	Extremely important	Slightly important	Very important	Very important	Very important		Extremely important	Moderately important	Very important	Extremely important	Extremely important	Extremely important	Very important	Extremely important	Extremely important	Moderately important	Moderately important	Extremely important	Extremely important		Very important	Very important	Moderately important	Moderately important	Very important	Very important		Extremely important	Extremely important	Extremely important	Extremely important	Very important			Extremely important	Moderately important	Very important	Extremely important	Extremely important		Slightly important	Slightly important	Slightly important	Slightly important	Slightly important
Non-profit organization		Extremely important	Moderately important	Extremely important	Extremely important	Moderately important	Very important	Very important	Very important		Extremely important	Extremely important	Moderately important	Extremely important	Extremely important	Extremely important	Very important	Very important	Extremely important	Moderately important	Slightly important	Very important	Very important		Slightly important	Slightly important	Not at all important	Moderately important	Very important	Extremely important		Extremely important	Extremely important	Extremely important	Very important	Extremely important	Moderately important		Extremely important	Moderately important	Moderately important	Very important	Very important		Very important	Moderately important	Moderately important	Not at all important	Extremely important
[truncated: 19 more columns]
